# Supplementary material for: CAST/ELKS–endophilin-A interaction ensures synaptic vesicle pool size
Source: J Cell Biol. 2026 Jul 22;225(9):e202508077. doi: 10.1083/jcb.202508077 (PMC13390633; doi:10.1083/jcb.202508077)
Supplement: Table S2 — list (A) AAV sample plasmids used in this study; (B) cell line or bacterial expression plasmids used in this study; (C) antibodies used in this study. [file jcb_202508077_tables2.xlsx]

## Sheet: Supplementary Table 2A
Supplementary Table 2A – AAV sample plasmids used in this study
AAV
Name	Promoter	Source	vector	Insert	Primer (forward)	Primer (reverse)	Primer (forward)	Primer (reverse)
pAAV-hSyn1-EYFP-MCS-WPRE	Synapsin1	This study	pAAV-hSyn-hChR2(H134R)-EYFP (Addgene plasmid #26973) were removed hChR2(H134R)-EYFP. (Hamada et al., Comm., Biol., 2020)
pAAV-CaMKII-EYFP-MCS-WPRE	Synapsin1	This study	pAAV-CaMKIIa-eArchT3.0-P2A-EGFP were removed hSyn, and cloned CaMKII promoter DNA from pAAV-CaMKIIa-eArchT3.0-P2A-EGFP (Addgene plasmid #51110)	pAAV-CaMKIIa-eArchT3.0-P2A-EGFP (Addgene plasmid #51110)
pAAV-CaMKII (0.3)-MCS-WPRE	CaMKII (0.3)	kindly gifted from Haruo Kasai
pAAV-CaMKII (0.3)-3xFlag-MCS-WPRE	CaMKII (0.3)	This study	pAAV-CaMKII (0.3)-MCS-WPRE was digested Nhe1 and Bgl2 site	3 x Flag sequence
pAAV-CAGGS-EGFP-MCS-WPRE	CAG	kindly gifted from Kozo Kaibuchi
pAAV-CAGGS-Cre	CAG	This study	pAAV-CAGGS-EGFP-MCS-WPRE was digested Nhe1 and Hind3 site, and removed to EGFP.	nlsCre was obtained from pAAV-CAGGS-nlsCre(wt)-P2A-mCherry (kindly gifted from Kozo Kaibuchi)
pAAV-CAGGS-Cre-mt	CAG	This study	pAAV-CAGGS-EGFP-MCS-WPRE was digested Nhe1 and Hind3 site, and removed to EGFP.	nlsCre-mt was obtained from pAAV-CAGGS-nlsCre(wt)-P2A-mCherry (kindly gifted from Kozo Kaibuchi)
pAAV-CaMKIIp-Syn-GCaMP8s	CaMKII	This study	pAAV-CaMKII-EYFP-MCS-WPRE were removed to EYFP.	Synaptophysin DNA was subcloned from pAAV-Syn-synaptophysin-EYFP-bPAC (Nagase et al., Cell Reports Methods, 2004), and GCaMP8s was subcloned from AAV-CamKIIa-jGCaMP8s-WPRE (Addgene Plasmid #176752, kindly gifted from Loren Looger)
pAAV.hSyn.iGluSnFR3.v857.SGZ	Synapsin1	kindly gifted from Kaspar Podgorski (Addgene plasmid #178330)
pAAV-CaMK0.3-3xFlag-CAST-WT	CaMK0.3	This study	pAAV-CaMKII (0.3)-3xFlag-MCS-WPRE was digested Bgl2 and Hind3.	pALFA-mCherry-CAST
pAAV-CaMK0.3-3xFlag-ELKS-WT	CaMK0.3	This study	pAAV-CaMKII (0.3)-3xFlag-MCS-WPRE was digested Bgl2 and Hind3.	pALFA-mCherry-ELKS
pAAV-CaMK0.3-3xFlag-CAST-7RK-CRdelta	CaMK0.3	This study	pAAV-CaMKII (0.3)-3xFlag-MCS-WPRE was digested Bgl2 and Hind3.	pALFA-mCherry-CAST-7RKA-deltaCR
pAAV-CaMK0.3-3xFlag-CAST-7RK-6R9KA	CaMK0.3	This study	pAAV-CaMKII (0.3)-3xFlag-MCS-WPRE was digested Bgl2 and Hind3.	pALFA-mCherry-CAST-7RKA-6R9KA
pAAV-H1-shCAST-#1-mScarlet	H1	This study	pAAV-hSyn-hChR2(H134R)-EYFP (Addgene plasmid #26973) were digested Mlu1 and EcoR1 site.	pSUPER.neo-shCAST1392 and pSUPER.neo+mScarlet	GTTCCTGCGGCCGCACGCGTCAGGAAACAGCTATGACCATG	TAAGCTAGCTTGGGCTGCAGGTC	GCCCAAGCTAGCTTACCGGTCGCCACCATGGTGAGCAAGGGCGAGGCAGTGATC	ataagcttgatatcgaattcCTACTTGTACAGCTCGTCCATGCCGCCGG
pAAV-H1-shCAST-#2-mScarlet	H1	This study	pAAV-hSyn-hChR2(H134R)-EYFP (Addgene plasmid #26973) were digested Mlu1 and EcoR1 site.	pSUPER.neo-shCAST1428 and pSUPER.neo+mScarlet	GTTCCTGCGGCCGCACGCGTCAGGAAACAGCTATGACCATG	TAAGCTAGCTTGGGCTGCAGGTC	GCCCAAGCTAGCTTACCGGTCGCCACCATGGTGAGCAAGGGCGAGGCAGTGATC	ataagcttgatatcgaattcCTACTTGTACAGCTCGTCCATGCCGCCGG
pAAV-H1-shELKS-#1-mScarlet	H1	This study	pAAV-hSyn-hChR2(H134R)-EYFP (Addgene plasmid #26973) were digested Mlu1 and EcoR1 site.	pSUPER.neo-shELKS171 and pSUPER.neo+mScarlet	GTTCCTGCGGCCGCACGCGTCAGGAAACAGCTATGACCATG	TAAGCTAGCTTGGGCTGCAGGTC	GCCCAAGCTAGCTTACCGGTCGCCACCATGGTGAGCAAGGGCGAGGCAGTGATC	ataagcttgatatcgaattcCTACTTGTACAGCTCGTCCATGCCGCCGG
pAAV-H1-shELKS-#2-mScarlet	H1	This study	pAAV-hSyn-hChR2(H134R)-EYFP (Addgene plasmid #26973) were digested Mlu1 and EcoR1 site.	pSUPER.neo-shELKS468 and pSUPER.neo+mScarlet	GTTCCTGCGGCCGCACGCGTCAGGAAACAGCTATGACCATG	TAAGCTAGCTTGGGCTGCAGGTC	GCCCAAGCTAGCTTACCGGTCGCCACCATGGTGAGCAAGGGCGAGGCAGTGATC	ataagcttgatatcgaattcCTACTTGTACAGCTCGTCCATGCCGCCGG
pAAV-H1-shEndophilim-A1-#1-mScarlet	H1	This study	pAAV-hSyn-hChR2(H134R)-EYFP (Addgene plasmid #26973) were digested Mlu1 and EcoR1 site.	pSUPER.neo+mScarlet-shEndophilin-A1-1	GTTCCTGCGGCCGCACGCGTCAGGAAACAGCTATGACCATG	ataagcttgatatcgaattcCTACTTGTACAGCTCGTCCATGCCGCCGG
pAAV-H1-shEndophilim-A1-#2-mScarlet	H1	This study	pAAV-hSyn-hChR2(H134R)-EYFP (Addgene plasmid #26973) were digested Mlu1 and EcoR1 site.	pSUPER.neo+mScarlet-shEndophilin-A1-2	GTTCCTGCGGCCGCACGCGTCAGGAAACAGCTATGACCATG	ataagcttgatatcgaattcCTACTTGTACAGCTCGTCCATGCCGCCGG
pAAV-H1-shEndophilim-A1-#2-mScarlet	H1	This study	pAAV-hSyn-hChR2(H134R)-EYFP (Addgene plasmid #26973) were digested Mlu1 and EcoR1 site.	pSUPER.neo+mScarlet-shEndophilin-A2-1	GTTCCTGCGGCCGCACGCGTCAGGAAACAGCTATGACCATG	ataagcttgatatcgaattcCTACTTGTACAGCTCGTCCATGCCGCCGG
pAAV-CaMK0.3-3xFlag-Endophilin-A1-SR-WT	CaMK0.3	This study	pAAV-CaMKII (0.3)-3xFlag-MCS-WPRE was digested Bgl2 and Hind3.	pEGFP-Endophilin-A1-SR	ATGACGATGACAAGAGATCTatgtcggtggcagggctgaagaag	GTcAGTcAGATATcAAGCTTctaatggggcagagcaaccagaatttc
pAAV-CaMK0.3-3xFlag-Endophilin-A1-SR-E264A	CaMK0.3	This study	pAAV-CaMKII (0.3)-3xFlag-MCS-WPRE was digested Bgl2 and Hind3.	pEGFP-Endophilin-A1-E264A-SR	ATGACGATGACAAGAGATCTatgtcggtggcagggctgaagaag	GTcAGTcAGATATcAAGCTTctaatggggcagagcaaccagaatttc
pAAV-CaMK0.3-Endophilin-A1-SR-WT	CaMK0.3	This study	pAAV-CaMKII (0.3)-MCS-WPRE was digested Nhe1 and Hind3.	pEGFP-Endophilin-A1-SR	CTGGGGGCAGCGGGGCTAGCACCatgtcggtggcagggctgaagaag	GTcAGTcAGATATcAAGCTTctaatggggcagagcaaccagaatttc
pAAV-CaMK0.3-Endophilin-A1-SR-E264A	CaMK0.3	This study	pAAV-CaMKII (0.3)-MCS-WPRE was digested Nhe1 and Hind3.	pEGFP-Endophilin-A1-E264A-SR	CTGGGGGCAGCGGGGCTAGCACCatgtcggtggcagggctgaagaag	GTcAGTcAGATATcAAGCTTctaatggggcagagcaaccagaatttc

## Sheet: Supplementary Table 2B
Supplementary Table 2B – Cell line or bacterial expression plasmids used in this study
pEGFP
Name	Promoter	Source	vector	Insert	Primer (forward)	Primer (reverse)	Primer (forward2)	Primer (reverse2)
pEGFP-C1	CMV	Clontech
pEGFP-Synaptojyanin1	CMV	This study	pEGFP-C1 was digested into Bgl II and EcoR1 site	cDNA was obtained from mouse whole brain (NM_001405395.1)	ACAAGTCCGGACTCAGATCTatgcggaagagctggacctgc	TACCGTCGACTGCAGAATTCttatctttccgtgaagtccaatg
pEGFP-Dynamin1	CMV	This study	pEGFP-C1 was digested into Bgl II and EcoR1 site	cDNA was obtained from mouse whole brain (NM_001368679.1)	ACAAGTCCGGACTCAGATCTatgggcaaccgcggcatggaag	taccgtcgactgcagaattcttataagtctaagaggggagcct
pEGFP-Dynamin2	CMV	This study	pEGFP-C1 was digested into Bgl II and EcoR1 site	cDNA was obtained from mouse whole brain (NM_001253893.1)	ACAAGTCCGGACTCAGATCTatgggcaaccgcgggatggaag	TACCGTCGACTGCAGAATTCctagtcgagcagggacggctcggc
pEGFP-Dynamin3	CMV	This study	pEGFP-C1 was digested into Bgl II and EcoR1 site	cDNA was obtained from mouse whole brain (NM_001038619.2)	ACAAGTCCGGACTCAGATCTatggggaaccgggagatggaagag	TACCGTCGACTGCAGAATTCttagtctaacagtgaggattctagtgg
pEGFP-Intersectin2	CMV	This study	pEGFP-C1 was digested into Bgl II and EcoR1 site	cDNA was obtained from mouse whole brain (NM_001198969.2)	ACAAGTCCGGACTCAGATCTatgatggctcagtttcccacagcg	TACCGTCGACTGCAGAATTCttagaaaataaccttaagtaagaggaagaggttg
pEGFP-Endophilin-A1	CMV	This study	pEGFP-C1 was digested into Bgl II and EcoR1 site	cDNA was obtained from mouse whole brain (NM_019535.3)	ACAAGTCCGGACTCAGATCTatgtcggtggcagggctgaa	TACCGTCGACTGCAGAATTCctaatggggcagagcaaccagaa
pEGFP-Endophilin-A2	CMV	This study	pEGFP-C1 was digested into Bgl II and EcoR1 site	cDNA was obtained from mouse whole brain (NM_013664.3)	ACAAGTCCGGACTCAGATCTatgtcggtggcggggctgaagaagcagttctac	TACCGTCGACTGCAGAATTCtcactgaggcagaggcaccagc
pEGFP-Endophilin-A3	CMV	This study	pEGFP-C1 was digested into Bgl II and EcoR1 site	cDNA was obtained from mouse whole brain (NM_017400.8)	ACAAGTCCGGACTCAGATCTatgtcggtggctgggctc	TACCGTCGACTGCAGAATTCttacggaggtaaaggcacaatg
pCAII-EGFP-AP2-alpha1	CAG	This study	pCAII-EGFP	cDNA was obtained from kazusa DNA research institute (KIBB8539)
pEGFP-Clathrin Heavy Chain	CMV	This study	pEGFP-C1 was digested into Bgl II and EcoR1 site	cDNA was obtained from kazusa DNA research institute (KIAA0034)
pEGFP-Clathrin Light Chain	CMV	This study	pEGFP-C1 was digested into Bgl II and EcoR1 site	cDNA was obtained from mouse whole brain (NM_001080385.2)	ACAAGTCCGGACTCAGATCTatggccgagttggatccattcgg	TACCGTCGACTGCAGAATTCtcagtgcaccaggggggcctgcttc
pEGFP-Amphiphysin	CMV	This study	pEGFP-C1 was digested into Bgl II and EcoR1 site	cDNA was obtained from mouse whole brain (NM_001289546.2)	ACAAGTCCGGACTCAGATCTatggccgacatcaagacgggcatc	TACCGTCGACTGCAGAATTCctactccaggcgccgcgtgaag
pEGFP-Syndapin	CMV	This study	pEGFP-C1 was digested into Bgl II and EcoR1 site	cDNA was obtained from mouse whole brain (NM_011861.3)	ACAAGTCCGGACTCAGATCTatgtctggctcctacgatgaggc	TACCGTCGACTGCAGAATTCctatatagcctcaacgtagttggc
pEGFP-FCHO2	CMV	This study	pEGFP-C1 was digested into Bgl II and EcoR1 site	cDNA was obtained from mouse whole brain (NM_172591.3)	ACAAGTCCGGACTCAGATCTatggtcatggcgcatttcgtgg	TACCGTCGACTGCAGAATTCtcaacaatctgccaagtatcgtcc
pEGFP-Rim1	CMV	Ohtsuka et al J. Cell Biol., 2002
pEGFP-Endophilin-A1-BAR	CMV	This study	pEGFP-C1 was digested into Bgl II and EcoR1 site	Endophilin-A1 DNA (a.a. 22-247) were amplified from pEGFP-Endophilin-A1 by PCR,	ACAAGTCCGGACTCAGATCTggaggagcggaaggcaccaagc	TACCGTCGACTGCAGAATTCctaagcttgtcttattctttcttcc
pEGFP-Endophilin-A1-SH3	CMV	This study	pEGFP-C1 was digested into Bgl II and EcoR1 site	Endophilin-A1 DNA (a.a. 243-352) were amplified from pEGFP-Endophilin-A1 by PCR,	ACAAGTCCGGACTCAGATCTcagccctgctgccgagctct	TACCGTCGACTGCAGAATTCctaatggggcagagcaaccagaa
pEGFP-Endophilin-A2-BAR	CMV	This study	pEGFP-C1 was digested into Bgl II and EcoR1 site	Endophilin-A1 DNA (a.a. 22-247) were amplified from pEGFP-Endophilin-A1 by PCR,	ACAAGTCCGGACTCAGATCTggtggggccgaagggaccaaac	TACCGTCGACTGCAGAATTCtcaggcttcccgaaccctgcgcttc
pEGFP-Endophilin-A2-SH3	CMV	This study	pEGFP-C1 was digested into Bgl II and EcoR1 site	Endophilin-A1 DNA (a.a. 244-369) were amplified from pEGFP-Endophilin-A1 by PCR,	ACAAGTCCGGACTCAGATCTagggttcgggaagcctcctcacgc	TACCGTCGACTGCAGAATTCtcactgaggcagaggcaccagc
pEGFP-Endophilin-A1-SR	CMV	This study	pEGFP-C1 was digested into Bgl II and EcoR1 site	Endophilin-A1-SR was generated from pEGFP-Endophilin-A1 for resistance of pSUPER-Endophilin-A1-#1 and pSUPER-Endophilin-A1-#2	ACAAGTCCGGACTCAGATCTatgtcggtggcagggctgaagaagcagttTcaTaaGgcGacGcaAaaGgtgagtgagaaggtgggaggagcggaaggcaccaaATtGgaCgaCgaTttTaaGgagatggagaggaaagtggatgtc	TACCGTCGACTGCAGAATTCctaatggggcagagcaaccagaa
pEGFP-Endophilin-A1-E264A-SR	CMV	This study	pEGFP-C1 was digested into Bgl II and EcoR1 site	Endophilin-A1-E264A was generated from pEGFP-Endophilin-A1 by two-PCR products.	ACAAGTCCGGACTCAGATCTatgtcggtggcagggctgaa	gggctgagtactgtctccagtggcaaacgctaggctc	gacagtactcagcccaacggg	TACCGTCGACTGCAGAATTCctaatggggcagagcaaccagaa
pmCherry
Name	Promoter	Source	vector	Insert	Primer (forward1)	Primer (reverse1)	Primer (forward2)	Primer (reverse2)
pALFA-mCherry-C1	CMV	This study	pmCherry-C1
pALFA-mCherry-CAST	CMV	This study	pALFA-mCherry-C1 were digested into Bgl2 and Sal1 site	mouse CAST DNA (NM_001404937.1) was amplified from pEGFP-CAST (Ohtsuka et al J. Cell. Biol., 2002)	ACAAGTCCGGACTCAGATCTATGTACGGGAGCGCAAGAACAATC	taccgtcgactgcagaattcCTATGCCCATATGCCCTCCTCGTC
pALFA-mCherry-ELKS	CMV	This study	pALFA-mCherry-C1 were digested into Bgl2 and Sal1 site	mouse ELKS DNA (NR_155458.1) was subloned from pEGFP-ELKS (Deguchi-Tawarada et al Gene to Cells, 2004)
pALFA-mCherry-Endophilin-A2	CMV	This study	pALFA-mCherry-C1 were digested into Bgl2 and Sal1 site	Endophilin-A2 DNA was obtained from pEGFP-Endophilin-A2
pALFA-mCherry-CAST-1-400	CMV	This study	pALFA-mCherry-C1 were digested into Bgl2 and Sal1 site	CAST DNA (a.a. 1-400) were amplified from pALFA-mCherry-CAST by PCR,	ACAAGTCCGGACTCAGATCTATGTACGGGAGCGCAAGAACAATC	taccgtcgactgcagaattcCTACTCATCCTCCAGGTCCCGGATG
pALFA-mCherry-CAST-401-957	CMV	This study	pALFA-mCherry-C1 were digested into Bgl2 and EcoR1 site	CAST DNA (a.a. 401-957) were amplified from pALFA-mCherry-CAST by PCR	ACAAGTCCGGACTCAGATCTGTCCAGATGTTAAAAGCCAATGG	taccgtcgactgcagaattcCTATGCCCATATGCCCTCCTCGTC
pALFA-mCherry-CAST-7RKA	CMV	This study	pALFA-mCherry-C1 were digested into Bgl2 and EcoR1 site	CAST-7RKA DNA were amplified from pALFA-mCherry-CAST by PCR,	acaagtccggactcagatctatgtacgggagcgcaGCaacaatcagcaatctggaaggcagcccttccGCgtcaccaGCtctgccaGCgtctcctGCtttgggccacGCaGCaacaagcagtgggggagggggagggacaggcGCgactctgtctatgg	taccgtcgactgcagaattcCTATGCCCATATGCCCTCCTCGTC
pALFA-mCherry-CAST-deltaCR	CMV	This study	pALFA-mCherry-C1 were digested into Bgl2 and EcoR1 site	CAST DNA (a.a. 1-329) and CAST DNA (a.a. 401-957) were amplified from pALFA-mCherry-CAST by PCR	ACAAGTCCGGACTCAGATCTATGTACGGGAGCGCAAGAACAATC	GGTCAACTGCAGGTGCAACATCGTGCTGTCTCTTAC	CACCTGCAGTTGACCATCCAGG	taccgtcgactgcagaattcCTATGCCCATATGCCCTCCTCGTC
pALFA-mCherry-CAST-7RKA-deltaCR	CMV	This study	pALFA-mCherry-C1 were digested into Bgl2 and EcoR1 site	CAST-7RKA DNA were amplified from pALFA-mCherry-CAST-deltaCR by PCR	acaagtccggactcagatctatgtacgggagcgcaGCaacaatcagcaatctggaaggcagcccttccGCgtcaccaGCtctgccaGCgtctcctGCtttgggccacGCaGCaacaagcagtgggggagggggagggacaggcGCgactctgtctatgg	taccgtcgactgcagaattcCTATGCCCATATGCCCTCCTCGTC
pALFA-mCherry-CAST-7RKA-6R9KA	CMV	This study	pALFA-mCherry-C1 were digested into Bgl2 and EcoR1 site	CAST-7RKA-6R9KA DNA (a.a. 1-400) amplified from gBlocks Gene Fragments of CAST (IDT, singapore), and CAST DNA (a.a. 401-957) were amplified from pALFA-mCherry-CAST by PCR	ACAAGTCCGGACTCAGATCTATGTACGGGAGCGCAAGAACAATC	TTTTAACATCTGGACCTCATCCTCCAGGTCCCGGATG	GTCCAGATGTTAAAAGCCAATGG	taccgtcgactgcagaattcCTATGCCCATATGCCCTCCTCGTC
iRFP670
Name	Promoter	Source	vector	Insert	Primer (forward1)	Primer (reverse1)	Primer (forward2)	Primer (reverse2)
piRFP670-C1	CMV	This study	pmCherry-C1 was digested into Age1 and Bgl2 site	iRFP670 was kindly gifted from Vladislav Verkhusha (addgene plasmid #79987)	GATCCGCTAGCGCTACCGGTCGCCACCatggcgcgtaaggtcgatctc	GAAGCTTGAGCTCGAGATCTGAGTCCGGACTTGTAgcgttggtggtgggcggcgg
piRFP670-Endophilin-A2	CMV	This study	piRFP670-C1 was digested into Bgl2 and Sal1 site	pEGFP-Endophilin-A2
piRFP670-Endophilin-A2-BAR	CMV	This study	piRFP670-C1 was digested into Bgl2 and Sal1 site	pEGFP-Endophilin-A2-BAR
Knockdown
Name	Promoter	Source	vector	Insert	Aneling oligo DNA (sense)	Primer (anti-sense)	Primer (forward)	Primer (reverse)
pSUPER.neo	H1	origene
pSUPER.neo+GFP	H1	origene
pSUPER.neo+mScarlet	H1	This study	pSUPER.neo+GFP was digested Age1 and BsrG1, and removed GFP	mScarlet was amlified by PCR from pAAV-Syn_CapChR2_mScarlet, kindly gifted from Peter Hegemann (Addgene plasmid DNA #188032).			TCTGAGTCCGGACTTGTACAGCTCGTCCATGCCGCCGGTGG	GCCCAAGCTAGCTTACCGGTCGCCACCATGGTGAGCAAGGGCGAGGCAGTGATC
pSUPER.neo-shCAST1392	H1	This study	pSUPER.neo was digested Bgl2 and Xho1 site	target sequence (rat and mouse CAST); GCTTGAAACCCTTAGCAAT	GATCCCCGCTTGAAACCCTTAGCAATTTCAAGAGAATTGCTAAGGGTTTCAAGCTTTTTC	TCGAGAAAAAGCTTGAAACCCTTAGCAATTCTCTTGAAATTGCTAAGGGTTTCAAGCGG
pSUPER.neo-shCAST1428	H1	This study	pSUPER.neo was digested Bgl2 and Xho1 site	target sequence (rat CAST); AACACATTGAAGTGCTTT	GATCCCCGCAACACATTGAAGTGCTTTTCAAGAGAAAGCACTTCAATGTGTTGCTTTTTC	TCGAGAAAAAGCAACACATTGAAGTGCTTTCTCTTGAAAAGCACTTCAATGTGTTGCGGG
pSUPER.neo-shELKS171	H1	This study	pSUPER.neo was digested Bgl2 and Xho1 site	target sequence (mouse ELKS); CAGCTGAAGGAAGTATTAT	GATCCCCGCAGCTGAAGGAAGTATTATTCAAGAGATAATACTTCCTTCAGCTGCTTTTTC	TCGAGAAAAAGCAGCTGAAGGAAGTATTATCTCTTGAATAATACTTCCTTCAGCTGCGGG
pSUPER.neo-shELKS468	H1	This study	pSUPER.neo was digested Bgl2 and Xho1 site	target sequence (rat and mouse ELKS); AGCTGAAGGAAGTATTA	GATCCCCGCAGCTGAAGGAAGTATTATTCAAGAGATAATACTTCCTTCAGCGCTTTTTC	TCGAGAAAAAGCGCTGAAGGAAGTATTATCTCTTGAATAATACTTCCTTCAGCTGCGGG
pSUPER.neo+mScarlet-shEndophilin-A1-1	H1	This study	pSUPER.neo+mScarlet was digested Bgl2 and Xho1 site	target sequence (rat and mouse Endophilin-A1); AGCTCGATGATGACTTCAA	GATCCCCAGCTCGATGATGACTTCAATTCAAGAGATTGAAGTCATCATCGAGCTTTTTTA	TCGATAAAAAAGCTCGATGATGACTTCAATCTCTTGAATTGAAGTCATCATCGAGCTGGG
pSUPER.neo+mScarlet-shEndophilin-A1-2	H1	This study	pSUPER.neo+mScarlet was digested Bgl2 and Xho1 site	target sequence (rat and mouse Endophilin-A1); TCCACAAAGCCACTCAGAAAG	GATCCCCTCCACAAAGCCACTCAGAAAGTTCAAGAGACTTTCTGAGTGGCTTTGTGGATTTTTA	TCGATAAAAATCCACAAAGCCACTCAGAAAGTCTCTTGAACTTTCTGAGTGGCTTTGTGGAGGG
pSUPER.neo+mScarlet-shEndophilin-A1-3	H1	This study	pSUPER.neo+mScarlet was digested Bgl2 and Xho1 site	target sequence (rat and mouse Endophilin-A2);TGGTCAGAACCATAGAATATC	GATCCCCTGGTCAGAACCATAGAATATCTTCAAGAGAGATATTCTATGGTTCTGACCATTTTTA	TCGATAAAAATGGTCAGAACCATAGAATATCTCTCTTGAAGATATTCTATGGTTCTGACCAGGG
Bacterial expression plasmid
Name	Source	vector	Insert	Primer (forward)	Primer (reverse)
pGEX-4T1	Cytiva
pMAL-c2	New England BioLabs
pET28a	Novagen
pET28a-GST	This study	pET28a was digested into Nco1 and bamH1 site	pGEX-4T1	AGGAGATATACCATGGGCAGCAGC	GCTCGAATTCGGATCCCTAATCCGATTTTGGAGGATGGT
pET28a-GST-HRV-Endophilin-A1-FL	This study	pET28a-GST was digested into BamH1 and EcoR1 site	pEGFP-Endophilin-A1	AAAATCGGATGGATCCCTGGAAGTTCTGTTCCAAGGCCCGATGTCGGTGGCAGGGCTGAA	GACGGAGCTCGAATTCCTAATGGGGCAGAGCAACCA
pET28a-GST-HRV-Endophilin-A2-FL	This study	pET28a-GST was digested into BamH1 and EcoR1 site	pEGFP-Endophilin-A2	AAAATCGGATGGATCCCTGGAAGTTCTGTTCCAAGGCCCGATGTCGGTGGCGGGGCTGAA	GACGGAGCTCGAATTCTCACTGAGGCAGAGGCACCAGCAC
pET28a-GST-HRV-Endophilin-A2-BAR	This study	pET28a-GST was digested into BamH1 and EcoR1 site	pEGFP-Endophilin-A2	AAAATCGGATGGATCCCTGGAAGTTCTGTTCCAAGGCCCGGGTGGGGCCGAAGGGACCAA	GACGGAGCTCGAATTCTCAGGCTTCCCGAACCCTGCG
pET28a-GST-HRV-Endophilin-A3-BAR	This study	pET28a-GST was digested into BamH1 and EcoR1 site	pEGFP-Endophilin-A3	AAATCGGATGGATCCCTGGAAGTTCTGTTCCAAGGCCCGAGTGGTGCCGAAGGAACGAA	ACGGAGCTCGAATTCCTATGCAAGAGATATTCGCA
pET28a-GST-myc-Dynamin1-GED-PRD	This study	pET28a-GST was digested into BamH1 and EcoR1 site	pEGFP-Dynamin1 (aa 656-868)	CTCCAAAATCGGATGGATCCCTGGAAGTTCTGTTCCAAGGCCCGGAGCAGAAGCTGATCTCAGAGGAGGACCTGCGCCAGGTGGAGACCATCCGGAAC	TGTCGACGGAGCTCGAATTCTTATAAGTCTAAGAGGGGAGCC
pMAL-c2-mCAST-1-400	This study	pMAL-c2 was digested into EcoR1 and Sal1 site	pCAII-EGFP-mCAST-1 (Ohtsuka et al., J.Cell. Biol., 2002)
pMAL-c2-mCAST-1_7RKA-6R9KA	This study	pMAL-c2 was digested into EcoR1 and Sal1 site	pAAV-CaMKII(0.3)-3xFlag-CAST-7RKA-CR-KRA	AGGATTTCAGAATTCATGTACGGGAGCGCAGCAACAATCAGCAATCTGGAAG	TGCCTGCAGGTCGACCTACTCATCCTCCAGGTCCC
pMAL-c2-mCAST-1_7RKA-deltaCR	This study	pMAL-c2 was digested into EcoR1 and Sal1 site	pAAV-CaMKII(0.3)-3xFlag-CAST-7RKA-deltaCR	AGGATTTCAGAATTCATGTACGGGAGCGCAGCAACAATCAGCAATCTGGAAG	TGCCTGCAGGTCGACCTACTCATCCTCCAGGTCCC

## Sheet: Supplementary Table 2C
Supplementary Table 2C – Antibodies used in this study
Name	Vender, Catalog#	Host	Dilution ratio in WB	Dilution ratio in immuno fluorecense
Anti-CAST	house made (Ohtsuka et al., J. Cell. Biol., 2002)	Rabbit	diluted 1:500 in TBS-T containing 5% skim milk	diluted 1:500 in PBS containing 10% FBS
Anti-ELKS	house made (Deguchi-Tawarada et al., Gene to Cells., 2004)	Rabbit	diluted 1:500 in TBS-T containing 5% skim milk
Anti-alpha-Tubulin	oncogene, CP06	Mouse	diluted 1:4,000 in TBS-T containing 5% skim milk
Anti-GFP	MBL, 598	Rabbit	diluted 1:5,000 in TBS-T containing 5% skim milk
Anti-RFP	MBL, M208-3	Mouse	diluted 1:5,000 in TBS-T containing 5% skim milk
Anti-MBP	New England BioLabs, E8032S	Mouse	diluted 1:10,000 in TBS-T containing 5% skim milk
Anti-Myc	Wako, 011-21874	Mouse	diluted 1:1,000 in TBS-T containing 5% skim milk
Anti-Endophilin-A1	Santacruz, sc48378	Mouse	diluted 1:500 in TBS-T containing 5% skim milk	diluted 1:500 in PBS containing 10% FBS
Anti-Endophilin-A2	Bethyl, A302-A349A	Rabbit	diluted 1:500 in TBS-T containing 1%BSA
Anti-Synaptophysin1	Synaptic Systems, 101-004	Guinea pig		diluted 1:200 in PBS containing 10% FBS
Anti-Synaptophysin1	Synaptic Systems, 101-001	Mouse	diluted 1:10,000 in TBS-T containing 1%BSA
Anti-clathrin light chain	Synaptic Systems, 113-011	Rabbit		diluted 1:500 in PBS containing 10% FBS
Anti-clathrin heavy chain	Abcam, ab21679	Rabbit		diluted 1:500 in PBS containing 10% FBS
Anti-Dynamin-1	ProteinTech, 18205-1-AP	Rabbit	diluted 1:4,000 in TBS-T containing 1%BSA	diluted 1:1,000 in PBS containing 10% FBS
Anti-Munc13	Synaptic Systems, 126-103	Rabbit	diluted 1:2,000 in TBS-T containing 1%BSA
Anti-Rim1	Synaptic Systems, 140-013	Rabbit	diluted 1:2,000 in TBS-T containing 1%BSA
Anti-RimBP2	Proteintech, 15716-1-AP	Rabbit	diluted 1:2,000 in TBS-T containing 1%BSA
Anti-Homer1	FRONTIER INSTITUTE, Homer1-Rb-Af1000	Rabbit	diluted 1:1,000 in TBS-T containing 1%BSA
Anti-Actin	Millipore, MAB1501	mouse	diluted 1:4,000 in TBS-T containing 5% skim milk
Anti-Bassoon	Stressgen, VAM-PS003	mouse		diluted 1:500 in PBS containing 10% FBS
Anti-Synaptotagmin1	Millipore, MAB5200	mouse		diluted 1:1,000 in PBS containing 10% FBS
Anti-Synaptotagmin1 (p65) antibody luminal domain	Synaptic Systems. 105 103CpH	Rabbit		diuted 1:500 in PBS containing 10% FBS before permeabilization
Anti-Clathrin Heavy Chain (P1663)	Cell Signaling , 2410	Rabbit		diluted 1:500 in PBS containing 10% FBS
Anti-AP2M1	Sigma-Aldrich	Rabbit		diluted 1:1,000 in PBS containing 10% FBS
